# Supplementary material for: Ophiostomatoid species associated with pine trees (Pinus spp.) infested by Cryphaluspiceae from eastern China, including five new species
Source: MycoKeys. 2021 Oct 13;83:181–208. doi: 10.3897/mycokeys.83.70925 (PMC8528803; doi:10.3897/mycokeys.83.70925)
Supplement: XML Treatment for Ceratocystiopsis yantaiensis [file mycokeys.83.70925-treatment1.xml]

<!DOCTYPE tp:taxon-treatment
  PUBLIC "-//TaxonX//DTD Taxonomic Treatment Publishing DTD v0 20100105//EN" "tax-treatment-NSO.dtd">
<tp:taxon-treatment xmlns:tp="http://www.plazi.org/taxpub"><tp:treatment-meta><kwd-group><label>Taxon classification</label><kwd><named-content xmlns:xlink="http://www.w3.org/1999/xlink" content-type="kingdom">Fungi</named-content></kwd><kwd><named-content xmlns:xlink="http://www.w3.org/1999/xlink" content-type="order">Ophiostomatales</named-content></kwd><kwd><named-content xmlns:xlink="http://www.w3.org/1999/xlink" content-type="family">Ophiostomataceae</named-content></kwd></kwd-group><mixed-citation publication-type="journal"><person-group><name><surname>Chang</surname><given-names>Runlei</given-names></name><name><surname>Zhang</surname><given-names>Xiuyu</given-names></name><name><surname>Si</surname><given-names>Hongli</given-names></name><name><surname>Zhao</surname><given-names>Guoyan</given-names></name><name><surname>Yuan</surname><given-names>Xiaowen</given-names></name><name><surname>Liu</surname><given-names>Tengteng</given-names></name><name><surname>Bose</surname><given-names>Tanay</given-names></name><name><surname>Dai</surname><given-names>Meixue</given-names></name></person-group><article-title>Ophiostomatoid species associated with pine trees (<italic><tp:taxon-name><tp:taxon-name-part taxon-name-part-type="genus" reg="Pinus">Pinus</tp:taxon-name-part></tp:taxon-name></italic> spp.) infested by <italic><tp:taxon-name><tp:taxon-name-part taxon-name-part-type="genus" reg="Cryphalus">Cryphalus</tp:taxon-name-part><tp:taxon-name-part taxon-name-part-type="species" reg="piceae">piceae</tp:taxon-name-part></tp:taxon-name></italic> from eastern China, including five new species</article-title><source>MycoKeys</source><day>13</day><month>10</month><year>2021</year><volume>83</volume><fpage>181</fpage><lpage>208</lpage><pub-id pub-id-type="doi">10.3897/mycokeys.83.70925</pub-id></mixed-citation></tp:treatment-meta><tp:nomenclature><label>1.</label><tp:taxon-name>
              <object-id xmlns:xlink="http://www.w3.org/1999/xlink" content-type="arpha" xlink:type="simple">18C2E7BC-1929-5A08-95DA-3A1647FF5A1F</object-id>
              <tp:taxon-name-part taxon-name-part-type="genus" reg="Ceratocystiopsis">Ceratocystiopsis</tp:taxon-name-part>
              <tp:taxon-name-part taxon-name-part-type="species" reg="yantaiensis">yantaiensis</tp:taxon-name-part>
              <object-id xmlns:xlink="http://www.w3.org/1999/xlink" content-type="mycobank" xlink:type="simple">839252</object-id>
            </tp:taxon-name><tp:taxon-authority>R.L. Chang &amp; X.Y. Zhang</tp:taxon-authority><tp:taxon-status xmlns:xlink="http://www.w3.org/1999/xlink" xlink:type="simple">sp. nov.</tp:taxon-status><xref ref-type="fig" rid="F9">Fig. 9</xref></tp:nomenclature><tp:treatment-sec sec-type="Holotype" id="SECID0EZ2BG"><title>Holotype.</title><p>China. Shandong province: Kunyushan National Forest Park, Yantai city, from the gallery of <italic><tp:taxon-name><tp:taxon-name-part taxon-name-part-type="genus" reg="Cryphalus">Cryphalus</tp:taxon-name-part><tp:taxon-name-part taxon-name-part-type="species" reg="piceae">piceae</tp:taxon-name-part></tp:taxon-name></italic> on <italic><tp:taxon-name><tp:taxon-name-part taxon-name-part-type="genus" reg="Pinus">Pinus</tp:taxon-name-part><tp:taxon-name-part taxon-name-part-type="species" reg="thunbergii">thunbergii</tp:taxon-name-part></tp:taxon-name></italic>, 2 Sep. 2020, R. L. Chang (HMAS249924-holotype; SNM650 = CGMCC3.20247 – ex-holotype culture).</p></tp:treatment-sec><tp:treatment-sec sec-type="Additional cultures checked" id="SECID0EV3BG"><title>Additional cultures checked.</title><p>China. Shandong province: Kunyushan National Forest Park, Yantai city, from the gallery of <italic><tp:taxon-name><tp:taxon-name-part taxon-name-part-type="genus" reg="Cryphalus">Cryphalus</tp:taxon-name-part><tp:taxon-name-part taxon-name-part-type="species" reg="piceae">piceae</tp:taxon-name-part></tp:taxon-name></italic> on <italic><tp:taxon-name><tp:taxon-name-part taxon-name-part-type="genus" reg="Pinus">Pinus</tp:taxon-name-part><tp:taxon-name-part taxon-name-part-type="species" reg="thunbergii">thunbergii</tp:taxon-name-part></tp:taxon-name></italic>, 2 Sep. 2020, R. L. Chang (SNM582).</p></tp:treatment-sec><tp:treatment-sec sec-type="etymology" id="SECID0ER4BG"><title>Etymology.</title><p>The name refers to Yantai City, where this fungus was isolated.</p></tp:treatment-sec><tp:treatment-sec sec-type="diagnosis" id="SECID0EW4BG"><title>Diagnosis.</title><p><italic><tp:taxon-name><tp:taxon-name-part taxon-name-part-type="genus" reg="Ceratocystiopsis">Ceratocystiopsis</tp:taxon-name-part><tp:taxon-name-part taxon-name-part-type="species" reg="yantaiensis">yantaiensis</tp:taxon-name-part></tp:taxon-name></italic> differs from closely related species by the production of smaller conidia.</p></tp:treatment-sec><tp:treatment-sec sec-type="description" id="SECID0EH5BG"><title>Description.</title><p>Sexual morph is unknown. Asexual state hyalorhinocladiella-like: the conidiophores directly arising singly from the vegetative hyphae, measuring (2.4–) 4.7–26.7 (–46.4) μm × (0.8–) 1.0–1.5 (–1.8) μm (Fig. <xref ref-type="fig" rid="F9">9d, e</xref>); or a short basal cell which continues to develop short lateral and terminal extensions from conidiogenous sites at their apices or discrete basal cells that produce 1–5 branches, which then branch irregularly and form conidiogenous cells at their apices, measuring (12.2–) 6.2–10.2 (–50.7) μm long (Fig. <xref ref-type="fig" rid="F9">9b, c</xref>); conidiogenous cells measuring (4.7–) 6.2–10.2 (–12.4) × (0.7–) 0.9–1.3(–1.5) μm (Fig. <xref ref-type="fig" rid="F9">9b, c</xref>); conidia hyaline, smooth, unicellular, short oblong, with rounded ends, measuring (1.1–) 1.4–2.2 (–2.7) × (0.8–) 0.9–1.2 (–1.5) μm (Fig. <xref ref-type="fig" rid="F9">9b-e</xref>).</p><fig id="F9" position="float" orientation="portrait"><object-id xmlns:xlink="http://www.w3.org/1999/xlink" content-type="doi" xlink:type="simple">10.3897/mycokeys.83.70925.figure9</object-id><object-id xmlns:xlink="http://www.w3.org/1999/xlink" content-type="arpha" xlink:type="simple">0FEEAAAF-70C1-53BF-A7C3-3027AF1314FD</object-id><label>Figure 9.</label><caption><p>Morphological characters of asexual structures of <italic><tp:taxon-name><tp:taxon-name-part taxon-name-part-type="genus" reg="Ceratocystiopsis">Ceratocystiopsis</tp:taxon-name-part><tp:taxon-name-part taxon-name-part-type="species" reg="yantaiensis">yantaiensis</tp:taxon-name-part></tp:taxon-name></italic> sp. nov. <bold>a</bold> fourteen-day-old culture on <abbrev xmlns:xlink="http://www.w3.org/1999/xlink" xlink:title="malt extract agar" id="ABBRID0ES6BG" xlink:type="simple">MEA</abbrev><bold>b, c</bold> type 1 conidiophores and conidia <bold>d-e</bold> type 2 conidiophores and conidia. – Scale bars: 10 μm.</p></caption><graphic xmlns:xlink="http://www.w3.org/1999/xlink" xlink:href="mycokeys-83-181-g009.jpg" position="float" orientation="portrait" xlink:type="simple" id="oo_598896.jpg"><uri content-type="original_file" xlink:type="simple">https://binary.pensoft.net/fig/598896</uri></graphic></fig></tp:treatment-sec><tp:treatment-sec sec-type="description" id="SECID0EAAAI"><title>Culture characteristics.</title><p>The Colonies are light brown in color on <abbrev xmlns:xlink="http://www.w3.org/1999/xlink" xlink:title="malt extract agar" id="ABBRID0EGAAI" xlink:type="simple">MEA</abbrev> (Fig. <xref ref-type="fig" rid="F9">9a</xref>). Mycelia are white, superficially growing on the agar. The optimal temperature for growth was 30–35 °C, reaching 43.0 mm diam in 10 days. No growth was observed at 5 °C.</p></tp:treatment-sec><tp:treatment-sec sec-type="distribution" id="SECID0EOAAI"><title>Distribution.</title><p>Currently known from Yantai City in Shandong Province, China.</p></tp:treatment-sec><tp:treatment-sec sec-type="notes" id="SECID0ETAAI"><title>Note.</title><p><italic><tp:taxon-name><tp:taxon-name-part taxon-name-part-type="genus" reg="Ceratocystiopsis">Ceratocystiopsis</tp:taxon-name-part><tp:taxon-name-part taxon-name-part-type="species" reg="yantaiensis">yantaiensis</tp:taxon-name-part></tp:taxon-name></italic> is phylogenetically close to <italic><tp:taxon-name><tp:taxon-name-part taxon-name-part-type="genus" reg="Ceratocystiopsis">C.</tp:taxon-name-part><tp:taxon-name-part taxon-name-part-type="species" reg="manitobensis">manitobensis</tp:taxon-name-part></tp:taxon-name></italic>, but formed a distinct clade on both ITS, <abbrev xmlns:xlink="http://www.w3.org/1999/xlink" xlink:title="large subunit" id="ABBRID0EPBAI" xlink:type="simple">LSU</abbrev>, and <abbrev xmlns:xlink="http://www.w3.org/1999/xlink" xlink:title="β-tubulin" id="ABBRID0ETBAI" xlink:type="simple">BT</abbrev> trees (Figs <xref ref-type="fig" rid="F1">1</xref> and <xref ref-type="fig" rid="F2">2</xref>). Two types of hyalorhinocladiella-like asexual state were also observed in <italic><tp:taxon-name><tp:taxon-name-part taxon-name-part-type="genus" reg="Ceratocystiopsis">C.</tp:taxon-name-part><tp:taxon-name-part taxon-name-part-type="species" reg="manitobensis">manitobensis</tp:taxon-name-part></tp:taxon-name></italic> (<xref ref-type="bibr" rid="B14">Hausner et al. 2003</xref>). Conidia of <italic><tp:taxon-name><tp:taxon-name-part taxon-name-part-type="genus" reg="Ceratocystiopsis">C.</tp:taxon-name-part><tp:taxon-name-part taxon-name-part-type="species" reg="yantaiensis">yantaiensis</tp:taxon-name-part></tp:taxon-name></italic> and <italic><tp:taxon-name><tp:taxon-name-part taxon-name-part-type="genus" reg="Ceratocystiopsis">C.</tp:taxon-name-part><tp:taxon-name-part taxon-name-part-type="species" reg="manitobensis">manitobensis</tp:taxon-name-part></tp:taxon-name></italic> are similar in morphology, but there is a difference in size (1.1–2.7 × 0.8–1.5 vs. 3.0–5.5 × 1.0–2.0 µm, Fig. <xref ref-type="fig" rid="F9">9b-e</xref>).</p></tp:treatment-sec><tp:treatment-sec><!--Section generated to contain objects referenced in tp:taxon-treatment.--><fig id="F1" position="float" orientation="portrait"><object-id xmlns:xlink="http://www.w3.org/1999/xlink" content-type="doi" xlink:type="simple">10.3897/mycokeys.83.70925.figure1</object-id><object-id xmlns:xlink="http://www.w3.org/1999/xlink" content-type="arpha" xlink:type="simple">A331667B-2A87-5701-B04B-D919F81C1723</object-id><label>Figure 1.</label><caption><p>Maximum likelihood phylogeny of <italic><tp:taxon-name><tp:taxon-name-part taxon-name-part-type="genus" reg="Ceratocystiopsis">Ceratocystiopsis</tp:taxon-name-part></tp:taxon-name></italic> using complete ITS and partial <abbrev xmlns:xlink="http://www.w3.org/1999/xlink" xlink:title="β-tubulin" id="ABBRID0EZIBG" xlink:type="simple">BT</abbrev> gene regions. The isolates recovered in this study are highlighted in color and in bold font. <abbrev xmlns:xlink="http://www.w3.org/1999/xlink" xlink:title="maximum likelihood" id="ABBRID0E4IBG" xlink:type="simple">ML</abbrev> and <abbrev xmlns:xlink="http://www.w3.org/1999/xlink" xlink:title="maximum parsimony" id="ABBRID0EBJBG" xlink:type="simple">MP</abbrev> bootstrap support values ≥ 75 are indicated at the nodes as <abbrev xmlns:xlink="http://www.w3.org/1999/xlink" xlink:title="maximum likelihood" id="ABBRID0EFJBG" xlink:type="simple">ML</abbrev>/<abbrev xmlns:xlink="http://www.w3.org/1999/xlink" xlink:title="maximum parsimony" id="ABBRID0EJJBG" xlink:type="simple">MP</abbrev>. Bold branches indicate posterior probabilities values ≥ 0.9. T indicates ex-type cultures.</p></caption><graphic xmlns:xlink="http://www.w3.org/1999/xlink" xlink:href="mycokeys-83-181-g001.jpg" position="float" orientation="portrait" xlink:type="simple" id="oo_598888.jpg"><uri content-type="original_file" xlink:type="simple">https://binary.pensoft.net/fig/598888</uri></graphic></fig><fig id="F2" position="float" orientation="portrait"><object-id xmlns:xlink="http://www.w3.org/1999/xlink" content-type="doi" xlink:type="simple">10.3897/mycokeys.83.70925.figure2</object-id><object-id xmlns:xlink="http://www.w3.org/1999/xlink" content-type="arpha" xlink:type="simple">C182A646-571B-5025-BBCC-F16F4750C05B</object-id><label>Figure 2.</label><caption><p>Maximum likelihood phylogeny of <italic><tp:taxon-name><tp:taxon-name-part taxon-name-part-type="genus" reg="Ceratocystiopsis">Ceratocystiopsis</tp:taxon-name-part></tp:taxon-name></italic> using partial <abbrev xmlns:xlink="http://www.w3.org/1999/xlink" xlink:title="large subunit" id="ABBRID0EBKBG" xlink:type="simple">LSU</abbrev> gene regions. The isolates recovered in this study are highlighted in color and in bold font. <abbrev xmlns:xlink="http://www.w3.org/1999/xlink" xlink:title="maximum likelihood" id="ABBRID0EFKBG" xlink:type="simple">ML</abbrev> and <abbrev xmlns:xlink="http://www.w3.org/1999/xlink" xlink:title="maximum parsimony" id="ABBRID0EJKBG" xlink:type="simple">MP</abbrev> bootstrap support values ≥ 75 are indicated at the nodes as <abbrev xmlns:xlink="http://www.w3.org/1999/xlink" xlink:title="maximum likelihood" id="ABBRID0ENKBG" xlink:type="simple">ML</abbrev>/<abbrev xmlns:xlink="http://www.w3.org/1999/xlink" xlink:title="maximum parsimony" id="ABBRID0ERKBG" xlink:type="simple">MP</abbrev>. Bold branches indicate posterior probabilities values ≥ 0.9. T indicates ex-type cultures.</p></caption><graphic xmlns:xlink="http://www.w3.org/1999/xlink" xlink:href="mycokeys-83-181-g002.jpg" position="float" orientation="portrait" xlink:type="simple" id="oo_598889.jpg"><uri content-type="original_file" xlink:type="simple">https://binary.pensoft.net/fig/598889</uri></graphic></fig></tp:treatment-sec><ref-list><ref id="B14"><mixed-citation xmlns:xlink="http://www.w3.org/1999/xlink" xlink:type="simple"><person-group><name name-style="western"><surname>Hausner</surname><given-names>G</given-names></name><name name-style="western"><surname>Eyjólfsdóttir</surname><given-names>GG</given-names></name><name name-style="western"><surname>Reid</surname><given-names>J</given-names></name></person-group> (<year>2003</year>) <article-title>Three new species of <italic><tp:taxon-name><tp:taxon-name-part taxon-name-part-type="genus">Ophiostoma</tp:taxon-name-part></tp:taxon-name></italic> and notes on <italic><tp:taxon-name><tp:taxon-name-part taxon-name-part-type="genus">Cornuvesica</tp:taxon-name-part><tp:taxon-name-part taxon-name-part-type="species">falcata</tp:taxon-name-part></tp:taxon-name></italic>.</article-title><source>Canadian Journal of Botany</source><volume>81</volume>: <fpage>40</fpage>–<lpage>48</lpage>. <ext-link xlink:type="simple" ext-link-type="doi" xlink:href="10.1139/b03-009">https://doi.org/10.1139/b03-009</ext-link></mixed-citation></ref></ref-list></tp:taxon-treatment>
