# Supplementary material for: Ophiostomatoid species associated with pine trees (Pinus spp.) infested by Cryphaluspiceae from eastern China, including five new species
Source: MycoKeys. 2021 Oct 13;83:181–208. doi: 10.3897/mycokeys.83.70925 (PMC8528803; doi:10.3897/mycokeys.83.70925)
Supplement: XML Treatment for Ceratocystiopsis weihaiensis [file mycokeys.83.70925-treatment2.xml]

<!DOCTYPE tp:taxon-treatment
  PUBLIC "-//TaxonX//DTD Taxonomic Treatment Publishing DTD v0 20100105//EN" "tax-treatment-NSO.dtd">
<tp:taxon-treatment xmlns:tp="http://www.plazi.org/taxpub"><tp:treatment-meta><kwd-group><label>Taxon classification</label><kwd><named-content xmlns:xlink="http://www.w3.org/1999/xlink" content-type="kingdom">Fungi</named-content></kwd><kwd><named-content xmlns:xlink="http://www.w3.org/1999/xlink" content-type="order">Ophiostomatales</named-content></kwd><kwd><named-content xmlns:xlink="http://www.w3.org/1999/xlink" content-type="family">Ophiostomataceae</named-content></kwd></kwd-group><mixed-citation publication-type="journal"><person-group><name><surname>Chang</surname><given-names>Runlei</given-names></name><name><surname>Zhang</surname><given-names>Xiuyu</given-names></name><name><surname>Si</surname><given-names>Hongli</given-names></name><name><surname>Zhao</surname><given-names>Guoyan</given-names></name><name><surname>Yuan</surname><given-names>Xiaowen</given-names></name><name><surname>Liu</surname><given-names>Tengteng</given-names></name><name><surname>Bose</surname><given-names>Tanay</given-names></name><name><surname>Dai</surname><given-names>Meixue</given-names></name></person-group><article-title>Ophiostomatoid species associated with pine trees (<italic><tp:taxon-name><tp:taxon-name-part taxon-name-part-type="genus" reg="Pinus">Pinus</tp:taxon-name-part></tp:taxon-name></italic> spp.) infested by <italic><tp:taxon-name><tp:taxon-name-part taxon-name-part-type="genus" reg="Cryphalus">Cryphalus</tp:taxon-name-part><tp:taxon-name-part taxon-name-part-type="species" reg="piceae">piceae</tp:taxon-name-part></tp:taxon-name></italic> from eastern China, including five new species</article-title><source>MycoKeys</source><day>13</day><month>10</month><year>2021</year><volume>83</volume><fpage>181</fpage><lpage>208</lpage><pub-id pub-id-type="doi">10.3897/mycokeys.83.70925</pub-id></mixed-citation></tp:treatment-meta><tp:nomenclature><label>2.</label><tp:taxon-name>
              <object-id xmlns:xlink="http://www.w3.org/1999/xlink" content-type="arpha" xlink:type="simple">1052D7A3-02F8-5BA7-B252-394CA55C5C4C</object-id>
              <tp:taxon-name-part taxon-name-part-type="genus" reg="Ceratocystiopsis">Ceratocystiopsis</tp:taxon-name-part>
              <tp:taxon-name-part taxon-name-part-type="species" reg="weihaiensis">weihaiensis</tp:taxon-name-part>
              <object-id xmlns:xlink="http://www.w3.org/1999/xlink" content-type="mycobank" xlink:type="simple">839253</object-id>
            </tp:taxon-name><tp:taxon-authority>R.L. Chang &amp; X.Y. Zhang</tp:taxon-authority><tp:taxon-status xmlns:xlink="http://www.w3.org/1999/xlink" xlink:type="simple">sp. nov.</tp:taxon-status><xref ref-type="fig" rid="F10">Fig. 10</xref></tp:nomenclature><tp:treatment-sec sec-type="Holotype" id="SECID0EWEAI"><title>Holotype.</title><p>China. Shandong province: Zhujiajuan village, Huancui District, Weihai City, from the gallery of <italic><tp:taxon-name><tp:taxon-name-part taxon-name-part-type="genus" reg="Cryphalus">Cryphalus</tp:taxon-name-part><tp:taxon-name-part taxon-name-part-type="species" reg="piceae">piceae</tp:taxon-name-part></tp:taxon-name></italic> on <italic><tp:taxon-name><tp:taxon-name-part taxon-name-part-type="genus" reg="Pinus">Pinus</tp:taxon-name-part><tp:taxon-name-part taxon-name-part-type="species" reg="thunbergii">thunbergii</tp:taxon-name-part></tp:taxon-name></italic>, 2 Sep. 2019, R. L. Chang (<abbrev xmlns:xlink="http://www.w3.org/1999/xlink" content-type="institution" xlink:title="Herbarium Mycologicum, Academiae Sinicae" id="ABBRID0ESFAI" xlink:type="simple">HMAS</abbrev> 249923-holotype; SNM649 = CGMCC3.20246 – ex-holotype culture).</p></tp:treatment-sec><tp:treatment-sec sec-type="Additional cultures checked" id="SECID0EXFAI"><title>Additional cultures checked.</title><p>China. Shandong province: Zhujiajuan village, Huancui District, Weihai City, from the gallery of <italic><tp:taxon-name><tp:taxon-name-part taxon-name-part-type="genus" reg="Cryphalus">Cryphalus</tp:taxon-name-part><tp:taxon-name-part taxon-name-part-type="species" reg="piceae">piceae</tp:taxon-name-part></tp:taxon-name></italic> on <italic><tp:taxon-name><tp:taxon-name-part taxon-name-part-type="genus" reg="Pinus">Pinus</tp:taxon-name-part><tp:taxon-name-part taxon-name-part-type="species" reg="thunbergii">thunbergii</tp:taxon-name-part></tp:taxon-name></italic>, 2 Sep. 2019, R. L. Chang (SNM634).</p></tp:treatment-sec><tp:treatment-sec sec-type="etymology" id="SECID0ETGAI"><title>Etymology.</title><p>The name refers to Weihai City, where this fungus was isolated.</p></tp:treatment-sec><tp:treatment-sec sec-type="diagnosis" id="SECID0EYGAI"><title>Diagnosis.</title><p>Compared to other closely related species, the conidia of <italic><tp:taxon-name><tp:taxon-name-part taxon-name-part-type="genus" reg="Ceratocystiopsis">C.</tp:taxon-name-part><tp:taxon-name-part taxon-name-part-type="species" reg="weihaiensis">weihaiensis</tp:taxon-name-part></tp:taxon-name></italic> are smaller.</p></tp:treatment-sec><tp:treatment-sec sec-type="description" id="SECID0EJHAI"><title>Description.</title><p>Sexual morph is unknown. Asexual state hyalorhinocladiella-like: the conidiophores directly arise singly from the vegetative hyphae, measuring (2.6–) 10.9–29.2 (–44.6) μm × (0.7–) 0.9–1.3 (–1.6) μm (Fig. <xref ref-type="fig" rid="F10">10b-e</xref>); conidia hyaline, smooth, unicellular short oblong, with rounded ends or clavate, ellipsoidal to ovoid measuring (1.5–) 2.0–2.6 (–2.9) × (0.7–) 0.9–1.2 (–1.5) μm (Fig. <xref ref-type="fig" rid="F10">10b-e</xref>).</p><fig id="F10" position="float" orientation="portrait"><object-id xmlns:xlink="http://www.w3.org/1999/xlink" content-type="doi" xlink:type="simple">10.3897/mycokeys.83.70925.figure10</object-id><object-id xmlns:xlink="http://www.w3.org/1999/xlink" content-type="arpha" xlink:type="simple">0D60C6A5-E815-5333-9DEA-D32FABBD6336</object-id><label>Figure 10.</label><caption><p>Morphological characters of asexual structures of <italic><tp:taxon-name><tp:taxon-name-part taxon-name-part-type="genus" reg="Ceratocystiopsis">Ceratocystiopsis</tp:taxon-name-part><tp:taxon-name-part taxon-name-part-type="species" reg="weihaiensis">weihaiensis</tp:taxon-name-part></tp:taxon-name></italic> sp. nov <bold>a</bold> fourteen-day-old culture on <abbrev xmlns:xlink="http://www.w3.org/1999/xlink" xlink:title="malt extract agar" id="ABBRID0EMIAI" xlink:type="simple">MEA</abbrev><bold>b-e</bold> conidiophores and conidia. – Scale bars: 10 μm.</p></caption><graphic xmlns:xlink="http://www.w3.org/1999/xlink" xlink:href="mycokeys-83-181-g010.jpg" position="float" orientation="portrait" xlink:type="simple" id="oo_598897.jpg"><uri content-type="original_file" xlink:type="simple">https://binary.pensoft.net/fig/598897</uri></graphic></fig></tp:treatment-sec><tp:treatment-sec sec-type="description" id="SECID0EXIAI"><title>Culture characteristics.</title><p>The colonies are light brown in color on <abbrev xmlns:xlink="http://www.w3.org/1999/xlink" xlink:title="malt extract agar" id="ABBRID0E4IAI" xlink:type="simple">MEA</abbrev> (Fig. <xref ref-type="fig" rid="F10">10a</xref>). Mycelia white, submerged in the agar. The optimal temperature for growth is 30 °C, reaching 46.0 mm diam in 10 days. Growth is slower at 35 °C, 27 mm diam in 10 days.</p></tp:treatment-sec><tp:treatment-sec sec-type="distribution" id="SECID0EFJAI"><title>Distribution.</title><p>Currently known from Weihai City in Shandong Province, China.</p></tp:treatment-sec><tp:treatment-sec sec-type="notes" id="SECID0EKJAI"><title>Note.</title><p><italic><tp:taxon-name><tp:taxon-name-part taxon-name-part-type="genus" reg="Ceratocystiopsis">Ceratocystiopsis</tp:taxon-name-part><tp:taxon-name-part taxon-name-part-type="species" reg="weihaiensis">weihaiensis</tp:taxon-name-part></tp:taxon-name></italic> is phylogenetically close to <italic><tp:taxon-name><tp:taxon-name-part taxon-name-part-type="genus" reg="Ceratocystiopsis">C.</tp:taxon-name-part><tp:taxon-name-part taxon-name-part-type="species" reg="minuta">minuta</tp:taxon-name-part></tp:taxon-name></italic>, but formed a distinct monophyletic clade on both ITS and <abbrev xmlns:xlink="http://www.w3.org/1999/xlink" xlink:title="β-tubulin" id="ABBRID0EGKAI" xlink:type="simple">BT</abbrev> trees (Figs <xref ref-type="fig" rid="F1">1</xref> and <xref ref-type="fig" rid="F2">2</xref>). In the phylogenetic study of <italic><tp:taxon-name><tp:taxon-name-part taxon-name-part-type="genus" reg="Ceratocystiopsis">C.</tp:taxon-name-part><tp:taxon-name-part taxon-name-part-type="species" reg="minuta">minuta</tp:taxon-name-part></tp:taxon-name></italic> by <xref ref-type="bibr" rid="B40">Plattner et al. (2009)</xref> using ITS, <abbrev xmlns:xlink="http://www.w3.org/1999/xlink" xlink:title="large subunit" id="ABBRID0EBLAI" xlink:type="simple">LSU</abbrev>, and <abbrev xmlns:xlink="http://www.w3.org/1999/xlink" xlink:title="β-tubulin" id="ABBRID0EFLAI" xlink:type="simple">BT</abbrev> gene regions, the authors suggested that this taxon is possibly an assemblage of multiple species. Therefore, they designated the strain RJ705 from Poland as the neotype. Later, strain RJ705 = UAMH 11218 = WIN(M) 1532 was considered as the lectotype for <italic><tp:taxon-name><tp:taxon-name-part taxon-name-part-type="genus" reg="Ceratocystiopsis">C.</tp:taxon-name-part><tp:taxon-name-part taxon-name-part-type="species" reg="minuta">minuta</tp:taxon-name-part></tp:taxon-name></italic> (<xref ref-type="bibr" rid="B41">Reid and Hausner 2010</xref>).</p><p><italic><tp:taxon-name><tp:taxon-name-part taxon-name-part-type="genus" reg="Ceratocystiopsis">Ceratocystiopsis</tp:taxon-name-part><tp:taxon-name-part taxon-name-part-type="species" reg="minuta">minuta</tp:taxon-name-part></tp:taxon-name></italic> and most other <italic><tp:taxon-name><tp:taxon-name-part taxon-name-part-type="genus" reg="Ceratocystiopsis">Ceratocystiopsis</tp:taxon-name-part></tp:taxon-name></italic> species have a hyalorhinocladiella-like asexual state (<xref ref-type="bibr" rid="B40">Plattner et al. 2009</xref>; <xref ref-type="bibr" rid="B9">De Beer and Wingfield 2013</xref>). The conidia of <italic><tp:taxon-name><tp:taxon-name-part taxon-name-part-type="genus" reg="Ceratocystiopsis">C.</tp:taxon-name-part><tp:taxon-name-part taxon-name-part-type="species" reg="weihaiensis">weihaiensis</tp:taxon-name-part></tp:taxon-name></italic> and <italic><tp:taxon-name><tp:taxon-name-part taxon-name-part-type="genus" reg="Ceratocystiopsis">C.</tp:taxon-name-part><tp:taxon-name-part taxon-name-part-type="species" reg="minuta">minuta</tp:taxon-name-part></tp:taxon-name></italic> are similar in gross morphology. The <italic><tp:taxon-name><tp:taxon-name-part taxon-name-part-type="genus" reg="Ceratocystiopsis">C.</tp:taxon-name-part><tp:taxon-name-part taxon-name-part-type="species" reg="weihaiensis">weihaiensis</tp:taxon-name-part></tp:taxon-name></italic> differs from <italic><tp:taxon-name><tp:taxon-name-part taxon-name-part-type="genus" reg="Ceratocystiopsis">C.</tp:taxon-name-part><tp:taxon-name-part taxon-name-part-type="species" reg="minuta">minuta</tp:taxon-name-part></tp:taxon-name></italic> in having short conidia size (1.5–2.9 × 0.7–1.5 vs. 2–4 × 1–2 μm, Fig. <xref ref-type="fig" rid="F10">10b-e</xref>) (<xref ref-type="bibr" rid="B41">Reid and Hausner 2010</xref>).</p></tp:treatment-sec><tp:treatment-sec><!--Section generated to contain objects referenced in tp:taxon-treatment.--><fig id="F1" position="float" orientation="portrait"><object-id xmlns:xlink="http://www.w3.org/1999/xlink" content-type="doi" xlink:type="simple">10.3897/mycokeys.83.70925.figure1</object-id><object-id xmlns:xlink="http://www.w3.org/1999/xlink" content-type="arpha" xlink:type="simple">A331667B-2A87-5701-B04B-D919F81C1723</object-id><label>Figure 1.</label><caption><p>Maximum likelihood phylogeny of <italic><tp:taxon-name><tp:taxon-name-part taxon-name-part-type="genus" reg="Ceratocystiopsis">Ceratocystiopsis</tp:taxon-name-part></tp:taxon-name></italic> using complete ITS and partial <abbrev xmlns:xlink="http://www.w3.org/1999/xlink" xlink:title="β-tubulin" id="ABBRID0EZIBG" xlink:type="simple">BT</abbrev> gene regions. The isolates recovered in this study are highlighted in color and in bold font. <abbrev xmlns:xlink="http://www.w3.org/1999/xlink" xlink:title="maximum likelihood" id="ABBRID0E4IBG" xlink:type="simple">ML</abbrev> and <abbrev xmlns:xlink="http://www.w3.org/1999/xlink" xlink:title="maximum parsimony" id="ABBRID0EBJBG" xlink:type="simple">MP</abbrev> bootstrap support values ≥ 75 are indicated at the nodes as <abbrev xmlns:xlink="http://www.w3.org/1999/xlink" xlink:title="maximum likelihood" id="ABBRID0EFJBG" xlink:type="simple">ML</abbrev>/<abbrev xmlns:xlink="http://www.w3.org/1999/xlink" xlink:title="maximum parsimony" id="ABBRID0EJJBG" xlink:type="simple">MP</abbrev>. Bold branches indicate posterior probabilities values ≥ 0.9. T indicates ex-type cultures.</p></caption><graphic xmlns:xlink="http://www.w3.org/1999/xlink" xlink:href="mycokeys-83-181-g001.jpg" position="float" orientation="portrait" xlink:type="simple" id="oo_598888.jpg"><uri content-type="original_file" xlink:type="simple">https://binary.pensoft.net/fig/598888</uri></graphic></fig><fig id="F2" position="float" orientation="portrait"><object-id xmlns:xlink="http://www.w3.org/1999/xlink" content-type="doi" xlink:type="simple">10.3897/mycokeys.83.70925.figure2</object-id><object-id xmlns:xlink="http://www.w3.org/1999/xlink" content-type="arpha" xlink:type="simple">C182A646-571B-5025-BBCC-F16F4750C05B</object-id><label>Figure 2.</label><caption><p>Maximum likelihood phylogeny of <italic><tp:taxon-name><tp:taxon-name-part taxon-name-part-type="genus" reg="Ceratocystiopsis">Ceratocystiopsis</tp:taxon-name-part></tp:taxon-name></italic> using partial <abbrev xmlns:xlink="http://www.w3.org/1999/xlink" xlink:title="large subunit" id="ABBRID0EBKBG" xlink:type="simple">LSU</abbrev> gene regions. The isolates recovered in this study are highlighted in color and in bold font. <abbrev xmlns:xlink="http://www.w3.org/1999/xlink" xlink:title="maximum likelihood" id="ABBRID0EFKBG" xlink:type="simple">ML</abbrev> and <abbrev xmlns:xlink="http://www.w3.org/1999/xlink" xlink:title="maximum parsimony" id="ABBRID0EJKBG" xlink:type="simple">MP</abbrev> bootstrap support values ≥ 75 are indicated at the nodes as <abbrev xmlns:xlink="http://www.w3.org/1999/xlink" xlink:title="maximum likelihood" id="ABBRID0ENKBG" xlink:type="simple">ML</abbrev>/<abbrev xmlns:xlink="http://www.w3.org/1999/xlink" xlink:title="maximum parsimony" id="ABBRID0ERKBG" xlink:type="simple">MP</abbrev>. Bold branches indicate posterior probabilities values ≥ 0.9. T indicates ex-type cultures.</p></caption><graphic xmlns:xlink="http://www.w3.org/1999/xlink" xlink:href="mycokeys-83-181-g002.jpg" position="float" orientation="portrait" xlink:type="simple" id="oo_598889.jpg"><uri content-type="original_file" xlink:type="simple">https://binary.pensoft.net/fig/598889</uri></graphic></fig></tp:treatment-sec><ref-list><ref id="B40"><mixed-citation xmlns:xlink="http://www.w3.org/1999/xlink" xlink:type="simple"><person-group><name name-style="western"><surname>Plattner</surname><given-names>A</given-names></name><name name-style="western"><surname>Kim</surname><given-names>J-J</given-names></name><name name-style="western"><surname>Reid</surname><given-names>J</given-names></name><name name-style="western"><surname>Hausner</surname><given-names>G</given-names></name><name name-style="western"><surname>Lim</surname><given-names>YW</given-names></name><name name-style="western"><surname>Yamaoka</surname><given-names>Y</given-names></name><name name-style="western"><surname>Breuil</surname><given-names>C</given-names></name></person-group> (<year>2009</year>) <article-title>Resolving taxonomic and phylogenetic incongruence within species <italic><tp:taxon-name><tp:taxon-name-part taxon-name-part-type="genus">Ceratocystiopsis</tp:taxon-name-part><tp:taxon-name-part taxon-name-part-type="species">minuta</tp:taxon-name-part></tp:taxon-name></italic>.</article-title><source>Mycologia</source><volume>101</volume>: <fpage>878</fpage>–<lpage>887</lpage>. <ext-link xlink:type="simple" ext-link-type="doi" xlink:href="10.3852/08-132">https://doi.org/10.3852/08-132</ext-link></mixed-citation></ref><ref id="B41"><mixed-citation xmlns:xlink="http://www.w3.org/1999/xlink" xlink:type="simple"><person-group><name name-style="western"><surname>Reid</surname><given-names>J</given-names></name><name name-style="western"><surname>Hausner</surname><given-names>G</given-names></name></person-group> (<year>2010</year>) <article-title>The epitypification of <italic><tp:taxon-name><tp:taxon-name-part taxon-name-part-type="genus">Ophiostoma</tp:taxon-name-part><tp:taxon-name-part taxon-name-part-type="species">minutum</tp:taxon-name-part></tp:taxon-name></italic>, now <italic><tp:taxon-name><tp:taxon-name-part taxon-name-part-type="genus">Ceratocystiopsis</tp:taxon-name-part><tp:taxon-name-part taxon-name-part-type="species">minuta</tp:taxon-name-part></tp:taxon-name></italic>.</article-title><source>Mycotaxon</source><volume>113</volume>: <fpage>463</fpage>–<lpage>474</lpage>. <ext-link xlink:type="simple" ext-link-type="doi" xlink:href="10.5248/113.463">https://doi.org/10.5248/113.463</ext-link></mixed-citation></ref><ref id="B9"><mixed-citation xmlns:xlink="http://www.w3.org/1999/xlink" xlink:type="simple"><person-group><name name-style="western"><surname>De Beer</surname><given-names>ZW</given-names></name><name name-style="western"><surname>Wingfield</surname><given-names>MJ</given-names></name></person-group> (<year>2013</year>) <article-title>Emerging lineages in the <tp:taxon-name><tp:taxon-name-part taxon-name-part-type="genus">Ophiostomatales</tp:taxon-name-part></tp:taxon-name>.</article-title> In: <person-group><name name-style="western"><surname>Seifert</surname><given-names>KA</given-names></name><name name-style="western"><surname>De Beer</surname><given-names>ZW</given-names></name><name name-style="western"><surname>Wingfield</surname><given-names>MJ</given-names></name></person-group> (<role>Eds</role>) <issue-title>The Ophiostomatoid Fungi: Expanding Frontiers.</issue-title><source>CBS, Utrecht, The Netherlands</source>, <fpage>21</fpage>–<lpage>46</lpage>.</mixed-citation></ref></ref-list></tp:taxon-treatment>
