# Supplementary material for: Ophiostomatoid species associated with pine trees (Pinus spp.) infested by Cryphaluspiceae from eastern China, including five new species
Source: MycoKeys. 2021 Oct 13;83:181–208. doi: 10.3897/mycokeys.83.70925 (PMC8528803; doi:10.3897/mycokeys.83.70925)
Supplement: XML Treatment for Graphilbum niveum [file mycokeys.83.70925-treatment4.xml]

<!DOCTYPE tp:taxon-treatment
  PUBLIC "-//TaxonX//DTD Taxonomic Treatment Publishing DTD v0 20100105//EN" "tax-treatment-NSO.dtd">
<tp:taxon-treatment xmlns:tp="http://www.plazi.org/taxpub"><tp:treatment-meta><kwd-group><label>Taxon classification</label><kwd><named-content xmlns:xlink="http://www.w3.org/1999/xlink" content-type="kingdom">Fungi</named-content></kwd><kwd><named-content xmlns:xlink="http://www.w3.org/1999/xlink" content-type="order">Ophiostomatales</named-content></kwd><kwd><named-content xmlns:xlink="http://www.w3.org/1999/xlink" content-type="family">Ophiostomataceae</named-content></kwd></kwd-group><mixed-citation publication-type="journal"><person-group><name><surname>Chang</surname><given-names>Runlei</given-names></name><name><surname>Zhang</surname><given-names>Xiuyu</given-names></name><name><surname>Si</surname><given-names>Hongli</given-names></name><name><surname>Zhao</surname><given-names>Guoyan</given-names></name><name><surname>Yuan</surname><given-names>Xiaowen</given-names></name><name><surname>Liu</surname><given-names>Tengteng</given-names></name><name><surname>Bose</surname><given-names>Tanay</given-names></name><name><surname>Dai</surname><given-names>Meixue</given-names></name></person-group><article-title>Ophiostomatoid species associated with pine trees (<italic><tp:taxon-name><tp:taxon-name-part taxon-name-part-type="genus" reg="Pinus">Pinus</tp:taxon-name-part></tp:taxon-name></italic> spp.) infested by <italic><tp:taxon-name><tp:taxon-name-part taxon-name-part-type="genus" reg="Cryphalus">Cryphalus</tp:taxon-name-part><tp:taxon-name-part taxon-name-part-type="species" reg="piceae">piceae</tp:taxon-name-part></tp:taxon-name></italic> from eastern China, including five new species</article-title><source>MycoKeys</source><day>13</day><month>10</month><year>2021</year><volume>83</volume><fpage>181</fpage><lpage>208</lpage><pub-id pub-id-type="doi">10.3897/mycokeys.83.70925</pub-id></mixed-citation></tp:treatment-meta><tp:nomenclature><label>4.</label><tp:taxon-name>
              <object-id xmlns:xlink="http://www.w3.org/1999/xlink" content-type="arpha" xlink:type="simple">E5D2A04A-AF94-5EF9-AF13-396F00BE7527</object-id>
              <tp:taxon-name-part taxon-name-part-type="genus" reg="Graphilbum">Graphilbum</tp:taxon-name-part>
              <tp:taxon-name-part taxon-name-part-type="species" reg="niveum">niveum</tp:taxon-name-part>
              <object-id xmlns:xlink="http://www.w3.org/1999/xlink" content-type="mycobank" xlink:type="simple">840197</object-id>
            </tp:taxon-name><tp:taxon-authority>R.L. Chang &amp; X.Y. Zhang</tp:taxon-authority><tp:taxon-status xmlns:xlink="http://www.w3.org/1999/xlink" xlink:type="simple">sp. nov.</tp:taxon-status><xref ref-type="fig" rid="F12">Fig. 12</xref></tp:nomenclature><tp:treatment-sec sec-type="Holotype" id="SECID0E25AI"><title>Holotype.</title><p>China. Shandong province: Zhujiajuan village, Huancui District, Weihai City, from <italic><tp:taxon-name><tp:taxon-name-part taxon-name-part-type="genus" reg="Cryphalus">Cryphalus</tp:taxon-name-part><tp:taxon-name-part taxon-name-part-type="species" reg="piceae">piceae</tp:taxon-name-part></tp:taxon-name></italic> on <italic><tp:taxon-name><tp:taxon-name-part taxon-name-part-type="genus" reg="Pinus">Pinus</tp:taxon-name-part><tp:taxon-name-part taxon-name-part-type="species" reg="thunbergii">thunbergii</tp:taxon-name-part></tp:taxon-name></italic>, 10 Oct. 2019, R. L. Chang (<abbrev xmlns:xlink="http://www.w3.org/1999/xlink" content-type="institution" xlink:title="Herbarium Mycologicum, Academiae Sinicae" id="ABBRID0EX6AI" xlink:type="simple">HMAS</abbrev> 350268-holotype; SNM145 = CGMCC3.20423– ex-holotype culture).</p></tp:treatment-sec><tp:treatment-sec sec-type="Additional cultures checked" id="SECID0E36AI"><title>Additional cultures checked.</title><p>China. Shandong province: Laojiangou village, Laoshan District, Qingdao City, from the gallery of <italic><tp:taxon-name><tp:taxon-name-part taxon-name-part-type="genus" reg="Cryphalus">Cryphalus</tp:taxon-name-part><tp:taxon-name-part taxon-name-part-type="species" reg="piceae">piceae</tp:taxon-name-part></tp:taxon-name></italic> on <italic><tp:taxon-name><tp:taxon-name-part taxon-name-part-type="genus" reg="Pinus">Pinus</tp:taxon-name-part><tp:taxon-name-part taxon-name-part-type="species" reg="densiflora">densiflora</tp:taxon-name-part></tp:taxon-name></italic>, 2, Aug. 2020, R. L. Chang (SNM100).</p></tp:treatment-sec><tp:treatment-sec sec-type="etymology" id="SECID0EYABI"><title>Etymology.</title><p>The name refers to the white mycelia that appear on the <abbrev xmlns:xlink="http://www.w3.org/1999/xlink" xlink:title="malt extract agar" id="ABBRID0E5ABI" xlink:type="simple">MEA</abbrev> after 14 days.</p></tp:treatment-sec><tp:treatment-sec sec-type="diagnosis" id="SECID0ECBBI"><title>Diagnosis.</title><p><italic><tp:taxon-name><tp:taxon-name-part taxon-name-part-type="genus" reg="Graphilbum">Graphilbum</tp:taxon-name-part><tp:taxon-name-part taxon-name-part-type="species" reg="niveum">niveum</tp:taxon-name-part></tp:taxon-name></italic> differs from the closely related species <italic><tp:taxon-name><tp:taxon-name-part taxon-name-part-type="genus" reg="Graphilbum">Gr.</tp:taxon-name-part><tp:taxon-name-part taxon-name-part-type="species" reg="crescericum">crescericum</tp:taxon-name-part></tp:taxon-name></italic> by its shorter conidiophore and conidia.</p></tp:treatment-sec><tp:treatment-sec sec-type="description" id="SECID0E5BBI"><title>Description.</title><p>Sexual morph is unknown. Asexual state hyalorhinocladiella-like: the conidiophores directly arising from the vegetative hyphae, or produce 1–3 branches, which then branch irregularly and form conidiogenous cells at their apices, measuring (14.0–) 21.7–36.7 (–56.0) μm (Fig. <xref ref-type="fig" rid="F12">12c-e</xref>); conidiogenous cell hyaline, discrete, measuring (6.2–)8.4–13.8 (–18.7) μm × (0.7–) 0.9–1.3 (–1.8) μm (Fig. <xref ref-type="fig" rid="F12">12c -e</xref>); conidia hyaline, smooth, unicellular oblong to ovoid, with rounded ends, measuring (2.2–) 2.6–3.4 (–4.1) × (0.8–) 1.0–1.6 (–1.8) μm (Fig. <xref ref-type="fig" rid="F12">12b-e</xref>).</p><fig id="F12" position="float" orientation="portrait"><object-id xmlns:xlink="http://www.w3.org/1999/xlink" content-type="doi" xlink:type="simple">10.3897/mycokeys.83.70925.figure12</object-id><object-id xmlns:xlink="http://www.w3.org/1999/xlink" content-type="arpha" xlink:type="simple">09BAA75B-9109-5920-BB6F-A10726C33912</object-id><label>Figure 12.</label><caption><p>Morphological characters of asexual structures of <italic><tp:taxon-name><tp:taxon-name-part taxon-name-part-type="genus" reg="Graphilbum">Graphilbum</tp:taxon-name-part><tp:taxon-name-part taxon-name-part-type="species" reg="niveum">niveum</tp:taxon-name-part></tp:taxon-name></italic> sp. nov. <bold>a</bold> left: seven-day-old culture on <abbrev xmlns:xlink="http://www.w3.org/1999/xlink" xlink:title="malt extract agar" id="ABBRID0EFDBI" xlink:type="simple">MEA</abbrev>; right: twenty-day-old culture on <abbrev xmlns:xlink="http://www.w3.org/1999/xlink" xlink:title="malt extract agar" id="ABBRID0EJDBI" xlink:type="simple">MEA</abbrev><bold>b</bold><italic>Conidia</italic><bold>c-e</bold> conidiophores and conidia. – Scale bars: 10 μm.</p></caption><graphic xmlns:xlink="http://www.w3.org/1999/xlink" xlink:href="mycokeys-83-181-g012.jpg" position="float" orientation="portrait" xlink:type="simple" id="oo_598899.jpg"><uri content-type="original_file" xlink:type="simple">https://binary.pensoft.net/fig/598899</uri></graphic></fig></tp:treatment-sec><tp:treatment-sec sec-type="description" id="SECID0EYDBI"><title>Culture characteristics.</title><p>Colonies at first translucent to light brown in color on <abbrev xmlns:xlink="http://www.w3.org/1999/xlink" xlink:title="malt extract agar" id="ABBRID0E5DBI" xlink:type="simple">MEA</abbrev> (7 days). Thereafter, turning white in colour after 14 days (Fig. <xref ref-type="fig" rid="F12">12a</xref>). Mycelia are partially submerged in the agar. The optimal temperature for growth is 25 °C, reaching 61.0 mm diam in 8 days. The growth is relatively slower at 5 and 35 °C, reaching 2.7 mm and 9.1 mm diam in 8 days, respectively.</p></tp:treatment-sec><tp:treatment-sec sec-type="distribution" id="SECID0EGEBI"><title>Distribution.</title><p>Currently known from Qingdao and Weihai City in Shandong Province, China.</p></tp:treatment-sec><tp:treatment-sec sec-type="notes" id="SECID0ELEBI"><title>Note.</title><p>Phylogenetic analyses based on each ITS, <abbrev xmlns:xlink="http://www.w3.org/1999/xlink" xlink:title="elongation factor" id="ABBRID0EREBI" xlink:type="simple">EF</abbrev>, and <abbrev xmlns:xlink="http://www.w3.org/1999/xlink" xlink:title="calmodulin" id="ABBRID0EVEBI" xlink:type="simple">CAL</abbrev> tree shows that <italic><tp:taxon-name><tp:taxon-name-part taxon-name-part-type="genus" reg="Graphilbum">Gr.</tp:taxon-name-part><tp:taxon-name-part taxon-name-part-type="species" reg="niveum">niveum</tp:taxon-name-part></tp:taxon-name></italic> is phylogenetically close to <italic><tp:taxon-name><tp:taxon-name-part taxon-name-part-type="genus" reg="Graphilbum">Gr.</tp:taxon-name-part><tp:taxon-name-part taxon-name-part-type="species" reg="crescericum">crescericum</tp:taxon-name-part></tp:taxon-name></italic> (Figs <xref ref-type="fig" rid="F3">3</xref>–<xref ref-type="fig" rid="F5">5</xref>). In the ITS tree (Fig. <xref ref-type="fig" rid="F3">3</xref>), <italic><tp:taxon-name><tp:taxon-name-part taxon-name-part-type="genus" reg="Graphilbum">Gr.</tp:taxon-name-part><tp:taxon-name-part taxon-name-part-type="species" reg="niveum">niveum</tp:taxon-name-part></tp:taxon-name></italic> clustered with <italic><tp:taxon-name><tp:taxon-name-part taxon-name-part-type="genus" reg="Graphilbum">Gr.</tp:taxon-name-part><tp:taxon-name-part taxon-name-part-type="species" reg="crescericum">crescericum</tp:taxon-name-part></tp:taxon-name></italic> whereas they a distinct clade in the <abbrev xmlns:xlink="http://www.w3.org/1999/xlink" xlink:title="elongation factor" id="ABBRID0ERGBI" xlink:type="simple">EF</abbrev> and <abbrev xmlns:xlink="http://www.w3.org/1999/xlink" xlink:title="calmodulin" id="ABBRID0EVGBI" xlink:type="simple">CAL</abbrev> trees (Figs <xref ref-type="fig" rid="F4">4</xref> and <xref ref-type="fig" rid="F5">5</xref>). In both these species, the asexual structure is hyalorhinocladiella-like. Nonetheless, the conidiophore of <italic><tp:taxon-name><tp:taxon-name-part taxon-name-part-type="genus" reg="Graphilbum">Gr.</tp:taxon-name-part><tp:taxon-name-part taxon-name-part-type="species" reg="niveum">niveum</tp:taxon-name-part></tp:taxon-name></italic> is shorter than <italic><tp:taxon-name><tp:taxon-name-part taxon-name-part-type="genus" reg="Graphilbum">Gr.</tp:taxon-name-part><tp:taxon-name-part taxon-name-part-type="species" reg="crescericum">crescericum</tp:taxon-name-part></tp:taxon-name></italic> (14.0–56.0 vs. 16.3–69.9 μm) (<xref ref-type="bibr" rid="B43">Romón et al. 2014b</xref>). Additionally, the conidia of <italic><tp:taxon-name><tp:taxon-name-part taxon-name-part-type="genus" reg="Graphilbum">Gr.</tp:taxon-name-part><tp:taxon-name-part taxon-name-part-type="species" reg="niveum">niveum</tp:taxon-name-part></tp:taxon-name></italic> and <italic><tp:taxon-name><tp:taxon-name-part taxon-name-part-type="genus" reg="Graphilbum">Gr.</tp:taxon-name-part><tp:taxon-name-part taxon-name-part-type="species" reg="crescericum">crescericum</tp:taxon-name-part></tp:taxon-name></italic> are similar in shape, but differ in sizes. The conidia of <italic><tp:taxon-name><tp:taxon-name-part taxon-name-part-type="genus" reg="Graphilbum">Gr.</tp:taxon-name-part><tp:taxon-name-part taxon-name-part-type="species" reg="niveum">niveum</tp:taxon-name-part></tp:taxon-name></italic> (2.2–4.1 × 0.8–1.8 µm) are substantially smaller than those of <italic><tp:taxon-name><tp:taxon-name-part taxon-name-part-type="genus" reg="Graphilbum">Gr.</tp:taxon-name-part><tp:taxon-name-part taxon-name-part-type="species" reg="crescericum">crescericum</tp:taxon-name-part></tp:taxon-name></italic> (4.4–6.2 × 1.7–3.3 μm). Furthermore, the colony color of <italic><tp:taxon-name><tp:taxon-name-part taxon-name-part-type="genus" reg="Graphilbum">Gr.</tp:taxon-name-part><tp:taxon-name-part taxon-name-part-type="species" reg="niveum">niveum</tp:taxon-name-part></tp:taxon-name></italic> is light brown at first, whereas that of <italic><tp:taxon-name><tp:taxon-name-part taxon-name-part-type="genus" reg="Graphilbum">Gr.</tp:taxon-name-part><tp:taxon-name-part taxon-name-part-type="species" reg="crescericum">crescericum</tp:taxon-name-part></tp:taxon-name></italic> is white (<xref ref-type="bibr" rid="B43">Romón et al. 2014b</xref>).</p><p><italic><tp:taxon-name><tp:taxon-name-part taxon-name-part-type="genus" reg="Graphilbum">Graphilbum</tp:taxon-name-part><tp:taxon-name-part taxon-name-part-type="species" reg="niveum">niveum</tp:taxon-name-part></tp:taxon-name></italic> emerged as a sister to <italic><tp:taxon-name><tp:taxon-name-part taxon-name-part-type="genus" reg="Graphilbum">Gr.</tp:taxon-name-part><tp:taxon-name-part taxon-name-part-type="species" reg="kesiyae">kesiyae</tp:taxon-name-part></tp:taxon-name></italic> in the <abbrev xmlns:xlink="http://www.w3.org/1999/xlink" xlink:title="β-tubulin" id="ABBRID0EZKBI" xlink:type="simple">BT</abbrev> tree. This is because sequences for the <abbrev xmlns:xlink="http://www.w3.org/1999/xlink" xlink:title="β-tubulin" id="ABBRID0E4KBI" xlink:type="simple">BT</abbrev> gene region were unavailable for <italic><tp:taxon-name><tp:taxon-name-part taxon-name-part-type="genus" reg="Graphilbum">Gr.</tp:taxon-name-part><tp:taxon-name-part taxon-name-part-type="species" reg="crescericum">crescericum</tp:taxon-name-part></tp:taxon-name></italic>. <italic><tp:taxon-name><tp:taxon-name-part taxon-name-part-type="genus" reg="Graphilbum">Graphilbum</tp:taxon-name-part><tp:taxon-name-part taxon-name-part-type="species" reg="kesiyae">kesiyae</tp:taxon-name-part></tp:taxon-name></italic> has both pesotum-like and hyalorhinocladiella-like asexual states, whereas <italic><tp:taxon-name><tp:taxon-name-part taxon-name-part-type="genus" reg="Graphilbum">Gr.</tp:taxon-name-part><tp:taxon-name-part taxon-name-part-type="species" reg="niveum">niveum</tp:taxon-name-part></tp:taxon-name></italic> exclusively has the latter one. Furthermore, <italic><tp:taxon-name><tp:taxon-name-part taxon-name-part-type="genus" reg="Graphilbum">Gr.</tp:taxon-name-part><tp:taxon-name-part taxon-name-part-type="species" reg="niveum">niveum</tp:taxon-name-part></tp:taxon-name></italic>’s conidiogenous cells and conidia are smaller than those of <italic><tp:taxon-name><tp:taxon-name-part taxon-name-part-type="genus" reg="Graphilbum">Gr.</tp:taxon-name-part><tp:taxon-name-part taxon-name-part-type="species" reg="kesiyae">kesiyae</tp:taxon-name-part></tp:taxon-name></italic> (<xref ref-type="bibr" rid="B4">Chang et al. 2017</xref>).</p></tp:treatment-sec><tp:treatment-sec><!--Section generated to contain objects referenced in tp:taxon-treatment.--><fig id="F3" position="float" orientation="portrait"><object-id xmlns:xlink="http://www.w3.org/1999/xlink" content-type="doi" xlink:type="simple">10.3897/mycokeys.83.70925.figure3</object-id><object-id xmlns:xlink="http://www.w3.org/1999/xlink" content-type="arpha" xlink:type="simple">FA127B59-B563-5E9B-80DC-981A032ADE65</object-id><label>Figure 3.</label><caption><p>Maximum likelihood phylogeny of <italic><tp:taxon-name><tp:taxon-name-part taxon-name-part-type="genus" reg="Graphilbum">Graphilbum</tp:taxon-name-part></tp:taxon-name></italic> using complete ITS region. The isolates recovered in this study are highlighted in color and in bold font. <abbrev xmlns:xlink="http://www.w3.org/1999/xlink" xlink:title="maximum likelihood" id="ABBRID0ETPBG" xlink:type="simple">ML</abbrev> and <abbrev xmlns:xlink="http://www.w3.org/1999/xlink" xlink:title="maximum parsimony" id="ABBRID0EXPBG" xlink:type="simple">MP</abbrev> bootstrap support values ≥ 75 are indicated at the nodes as <abbrev xmlns:xlink="http://www.w3.org/1999/xlink" xlink:title="maximum likelihood" id="ABBRID0E2PBG" xlink:type="simple">ML</abbrev>/<abbrev xmlns:xlink="http://www.w3.org/1999/xlink" xlink:title="maximum parsimony" id="ABBRID0E6PBG" xlink:type="simple">MP</abbrev>. Bold branches indicate posterior probabilities values ≥ 0.9. T indicates ex-type cultures.</p></caption><graphic xmlns:xlink="http://www.w3.org/1999/xlink" xlink:href="mycokeys-83-181-g003.jpg" position="float" orientation="portrait" xlink:type="simple" id="oo_598890.jpg"><uri content-type="original_file" xlink:type="simple">https://binary.pensoft.net/fig/598890</uri></graphic></fig><fig id="F5" position="float" orientation="portrait"><object-id xmlns:xlink="http://www.w3.org/1999/xlink" content-type="doi" xlink:type="simple">10.3897/mycokeys.83.70925.figure5</object-id><object-id xmlns:xlink="http://www.w3.org/1999/xlink" content-type="arpha" xlink:type="simple">CF99E71A-E0D4-5611-B25B-1FA93C8DD75E</object-id><label>Figure 5.</label><caption><p>Maximum likelihood phylogeny of <italic><tp:taxon-name><tp:taxon-name-part taxon-name-part-type="genus" reg="Graphilbum">Graphilbum</tp:taxon-name-part></tp:taxon-name></italic> using partial <abbrev xmlns:xlink="http://www.w3.org/1999/xlink" xlink:title="elongation factor" id="ABBRID0EDUBG" xlink:type="simple">EF</abbrev> gene region. The isolates recovered in this study are highlighted in color and in bold font. <abbrev xmlns:xlink="http://www.w3.org/1999/xlink" xlink:title="maximum likelihood" id="ABBRID0EHUBG" xlink:type="simple">ML</abbrev> and <abbrev xmlns:xlink="http://www.w3.org/1999/xlink" xlink:title="maximum parsimony" id="ABBRID0ELUBG" xlink:type="simple">MP</abbrev> bootstrap support values ≥ 75 are indicated at the nodes as <abbrev xmlns:xlink="http://www.w3.org/1999/xlink" xlink:title="maximum likelihood" id="ABBRID0EPUBG" xlink:type="simple">ML</abbrev>/<abbrev xmlns:xlink="http://www.w3.org/1999/xlink" xlink:title="maximum parsimony" id="ABBRID0ETUBG" xlink:type="simple">MP</abbrev>. Bold branches indicate posterior probabilities values ≥ 0.9. T indicates ex-type cultures.</p></caption><graphic xmlns:xlink="http://www.w3.org/1999/xlink" xlink:href="mycokeys-83-181-g005.jpg" position="float" orientation="portrait" xlink:type="simple" id="oo_598892.jpg"><uri content-type="original_file" xlink:type="simple">https://binary.pensoft.net/fig/598892</uri></graphic></fig><fig id="F4" position="float" orientation="portrait"><object-id xmlns:xlink="http://www.w3.org/1999/xlink" content-type="doi" xlink:type="simple">10.3897/mycokeys.83.70925.figure4</object-id><object-id xmlns:xlink="http://www.w3.org/1999/xlink" content-type="arpha" xlink:type="simple">AAD6A424-5CBB-5841-A34C-57B2CA6095ED</object-id><label>Figure 4.</label><caption><p>Maximum likelihood phylogeny of <italic><tp:taxon-name><tp:taxon-name-part taxon-name-part-type="genus" reg="Graphilbum">Graphilbum</tp:taxon-name-part></tp:taxon-name></italic> using partial <abbrev xmlns:xlink="http://www.w3.org/1999/xlink" xlink:title="β-tubulin" id="ABBRID0ETRBG" xlink:type="simple">BT</abbrev> and partial <abbrev xmlns:xlink="http://www.w3.org/1999/xlink" xlink:title="calmodulin" id="ABBRID0EXRBG" xlink:type="simple">CAL</abbrev> gene regions. The isolates recovered in this study are highlighted in color and in bold font. <abbrev xmlns:xlink="http://www.w3.org/1999/xlink" xlink:title="maximum likelihood" id="ABBRID0E2RBG" xlink:type="simple">ML</abbrev> and <abbrev xmlns:xlink="http://www.w3.org/1999/xlink" xlink:title="maximum parsimony" id="ABBRID0E6RBG" xlink:type="simple">MP</abbrev> bootstrap support values ≥ 75 are indicated at the nodes as <abbrev xmlns:xlink="http://www.w3.org/1999/xlink" xlink:title="maximum likelihood" id="ABBRID0EDSBG" xlink:type="simple">ML</abbrev>/<abbrev xmlns:xlink="http://www.w3.org/1999/xlink" xlink:title="maximum parsimony" id="ABBRID0EHSBG" xlink:type="simple">MP</abbrev>. Bold branches indicate posterior probabilities values ≥ 0.9. T indicates ex-type cultures.</p></caption><graphic xmlns:xlink="http://www.w3.org/1999/xlink" xlink:href="mycokeys-83-181-g004.jpg" position="float" orientation="portrait" xlink:type="simple" id="oo_598891.jpg"><uri content-type="original_file" xlink:type="simple">https://binary.pensoft.net/fig/598891</uri></graphic></fig></tp:treatment-sec><ref-list><ref id="B43"><mixed-citation xmlns:xlink="http://www.w3.org/1999/xlink" xlink:type="simple"><person-group><name name-style="western"><surname>Romón</surname><given-names>P</given-names></name><name name-style="western"><surname>De Beer</surname><given-names>ZW</given-names></name><name name-style="western"><surname>Zhou</surname><given-names>XD</given-names></name><name name-style="western"><surname>Duong</surname><given-names>TA</given-names></name><name name-style="western"><surname>Wingfield</surname><given-names>BD</given-names></name><name name-style="western"><surname>Wingfield</surname><given-names>MJ</given-names></name></person-group> (<year>2014b</year>) <article-title>Multigene phylogenies of <tp:taxon-name><tp:taxon-name-part taxon-name-part-type="genus">Ophiostomataceae</tp:taxon-name-part></tp:taxon-name> associated with Monterey pine bark beetles in Spain reveal three new fungal species.</article-title><source>Mycologia</source><volume>106</volume>: <fpage>119</fpage>–<lpage>132</lpage>. <ext-link xlink:type="simple" ext-link-type="doi" xlink:href="10.3852/13-073">https://doi.org/10.3852/13-073</ext-link></mixed-citation></ref><ref id="B4"><mixed-citation xmlns:xlink="http://www.w3.org/1999/xlink" xlink:type="simple"><person-group><name name-style="western"><surname>Chang</surname><given-names>R</given-names></name><name name-style="western"><surname>Duong</surname><given-names>TA</given-names></name><name name-style="western"><surname>Taerum</surname><given-names>SJ</given-names></name><name name-style="western"><surname>Wingfield</surname><given-names>MJ</given-names></name><name name-style="western"><surname>Zhou</surname><given-names>X</given-names></name><name name-style="western"><surname>de Beer</surname><given-names>ZW</given-names></name></person-group> (<year>2017</year>) <article-title>Ophiostomatoid fungi associated with conifer-infesting beetles and their phoretic mites in Yunnan, China.</article-title><source>MycoKeys</source><volume>28</volume>: <fpage>19</fpage>–<lpage>64</lpage>. <ext-link xlink:type="simple" ext-link-type="doi" xlink:href="10.3897/mycokeys.28.21758">https://doi.org/10.3897/mycokeys.28.21758</ext-link></mixed-citation></ref></ref-list></tp:taxon-treatment>
