# Supplementary material for: Ophiostomatoid species associated with pine trees (Pinus spp.) infested by Cryphaluspiceae from eastern China, including five new species
Source: MycoKeys. 2021 Oct 13;83:181–208. doi: 10.3897/mycokeys.83.70925 (PMC8528803; doi:10.3897/mycokeys.83.70925)
Supplement: XML Treatment for Sporothrix villosa [file mycokeys.83.70925-treatment5.xml]

<!DOCTYPE tp:taxon-treatment
  PUBLIC "-//TaxonX//DTD Taxonomic Treatment Publishing DTD v0 20100105//EN" "tax-treatment-NSO.dtd">
<tp:taxon-treatment xmlns:tp="http://www.plazi.org/taxpub"><tp:treatment-meta><kwd-group><label>Taxon classification</label><kwd><named-content xmlns:xlink="http://www.w3.org/1999/xlink" content-type="kingdom">Fungi</named-content></kwd><kwd><named-content xmlns:xlink="http://www.w3.org/1999/xlink" content-type="order">Ophiostomatales</named-content></kwd><kwd><named-content xmlns:xlink="http://www.w3.org/1999/xlink" content-type="family">Ophiostomataceae</named-content></kwd></kwd-group><mixed-citation publication-type="journal"><person-group><name><surname>Chang</surname><given-names>Runlei</given-names></name><name><surname>Zhang</surname><given-names>Xiuyu</given-names></name><name><surname>Si</surname><given-names>Hongli</given-names></name><name><surname>Zhao</surname><given-names>Guoyan</given-names></name><name><surname>Yuan</surname><given-names>Xiaowen</given-names></name><name><surname>Liu</surname><given-names>Tengteng</given-names></name><name><surname>Bose</surname><given-names>Tanay</given-names></name><name><surname>Dai</surname><given-names>Meixue</given-names></name></person-group><article-title>Ophiostomatoid species associated with pine trees (<italic><tp:taxon-name><tp:taxon-name-part taxon-name-part-type="genus" reg="Pinus">Pinus</tp:taxon-name-part></tp:taxon-name></italic> spp.) infested by <italic><tp:taxon-name><tp:taxon-name-part taxon-name-part-type="genus" reg="Cryphalus">Cryphalus</tp:taxon-name-part><tp:taxon-name-part taxon-name-part-type="species" reg="piceae">piceae</tp:taxon-name-part></tp:taxon-name></italic> from eastern China, including five new species</article-title><source>MycoKeys</source><day>13</day><month>10</month><year>2021</year><volume>83</volume><fpage>181</fpage><lpage>208</lpage><pub-id pub-id-type="doi">10.3897/mycokeys.83.70925</pub-id></mixed-citation></tp:treatment-meta><tp:nomenclature><label>7.</label><tp:taxon-name>
              <object-id xmlns:xlink="http://www.w3.org/1999/xlink" content-type="arpha" xlink:type="simple">338DB4B6-3C8D-5916-9EB3-3D44995BFD7D</object-id>
              <tp:taxon-name-part taxon-name-part-type="genus" reg="Sporothrix">Sporothrix</tp:taxon-name-part>
              <tp:taxon-name-part taxon-name-part-type="species" reg="villosa">villosa</tp:taxon-name-part>
              <object-id xmlns:xlink="http://www.w3.org/1999/xlink" content-type="mycobank" xlink:type="simple">839255</object-id>
            </tp:taxon-name><tp:taxon-authority>R.L. Chang &amp; X.Y. Zhang</tp:taxon-authority><tp:taxon-status xmlns:xlink="http://www.w3.org/1999/xlink" xlink:type="simple">sp. nov.</tp:taxon-status><xref ref-type="fig" rid="F13">Fig. 13</xref></tp:nomenclature><tp:treatment-sec sec-type="Holotype" id="SECID0EKOBI"><title>Holotype.</title><p>China. Shandong province: Zhujiajuan village, Huancui District, Weihai City, from <italic><tp:taxon-name><tp:taxon-name-part taxon-name-part-type="genus" reg="Cryphalus">Cryphalus</tp:taxon-name-part><tp:taxon-name-part taxon-name-part-type="species" reg="piceae">piceae</tp:taxon-name-part></tp:taxon-name></italic> on <italic><tp:taxon-name><tp:taxon-name-part taxon-name-part-type="genus" reg="Pinus">Pinus</tp:taxon-name-part><tp:taxon-name-part taxon-name-part-type="species" reg="thunbergii">thunbergii</tp:taxon-name-part></tp:taxon-name></italic>, 10 Oct. 2019, R. L. Chang (<abbrev xmlns:xlink="http://www.w3.org/1999/xlink" content-type="institution" xlink:title="Herbarium Mycologicum, Academiae Sinicae" id="ABBRID0EGPBI" xlink:type="simple">HMAS</abbrev> 249926-holotype; SNM188 = <named-content xmlns:xlink="http://www.w3.org/1999/xlink" content-type="dwc:institutional_code" xlink:type="simple">CGMCC</named-content> 3.20264– ex-holotype culture).</p></tp:treatment-sec><tp:treatment-sec sec-type="Additional cultures checked" id="SECID0ETPBI"><title>Additional cultures checked.</title><p>China. Shandong province: Zhujiajuan village, Huancui District, Weihai City, from <italic><tp:taxon-name><tp:taxon-name-part taxon-name-part-type="genus" reg="Cryphalus">Cryphalus</tp:taxon-name-part><tp:taxon-name-part taxon-name-part-type="species" reg="piceae">piceae</tp:taxon-name-part></tp:taxon-name></italic> on <italic><tp:taxon-name><tp:taxon-name-part taxon-name-part-type="genus" reg="Pinus">Pinus</tp:taxon-name-part><tp:taxon-name-part taxon-name-part-type="species" reg="thunbergii">thunbergii</tp:taxon-name-part></tp:taxon-name></italic>, 10 Oct. 2019, R. L. Chang (SNM162); China. Shandong province: Zhujiajuan village, Huancui District, Weihai City, from <italic><tp:taxon-name><tp:taxon-name-part taxon-name-part-type="genus" reg="Cryphalus">Cryphalus</tp:taxon-name-part><tp:taxon-name-part taxon-name-part-type="species" reg="piceae">piceae</tp:taxon-name-part></tp:taxon-name></italic> on <italic><tp:taxon-name><tp:taxon-name-part taxon-name-part-type="genus" reg="Pinus">Pinus</tp:taxon-name-part><tp:taxon-name-part taxon-name-part-type="species" reg="thunbergii">thunbergii</tp:taxon-name-part></tp:taxon-name></italic>, 10 Oct. 2019, R. L. Chang (SNM182).</p></tp:treatment-sec><tp:treatment-sec sec-type="etymology" id="SECID0EFRBI"><title>Etymology.</title><p>The name refers to the velvety colony morphology of this fungus on <abbrev xmlns:xlink="http://www.w3.org/1999/xlink" xlink:title="malt extract agar" id="ABBRID0ELRBI" xlink:type="simple">MEA</abbrev>.</p></tp:treatment-sec><tp:treatment-sec sec-type="diagnosis" id="SECID0EPRBI"><title>Diagnosis.</title><p><italic><tp:taxon-name><tp:taxon-name-part taxon-name-part-type="genus" reg="Sporothrix">Sporothrix</tp:taxon-name-part><tp:taxon-name-part taxon-name-part-type="species" reg="villosa">villosa</tp:taxon-name-part></tp:taxon-name></italic> differ from <italic><tp:taxon-name><tp:taxon-name-part taxon-name-part-type="genus" reg="Sporothrix">S.</tp:taxon-name-part><tp:taxon-name-part taxon-name-part-type="species" reg="abietina">abietina</tp:taxon-name-part></tp:taxon-name></italic> by the production of smaller conidia and slow growth rate on <abbrev xmlns:xlink="http://www.w3.org/1999/xlink" xlink:title="malt extract agar" id="ABBRID0ELSBI" xlink:type="simple">MEA</abbrev> at 35 °C.</p></tp:treatment-sec><tp:treatment-sec sec-type="description" id="SECID0EPSBI"><title>Description.</title><p>Sexual morph is unknown. Asexual state sporothrix-like: the conidiophores directly arising from the vegetative hyphae, measuring (3.2–) 6.8–23.8 (–53.6) μm × (0.5–) 0.8–1.3 (–1.5) μm (Fig. <xref ref-type="fig" rid="F13">13b, d and e</xref>); conidia hyaline, smooth, unicellular oblong to ovoid, with rounded ends, measuring (1.2–) 1.8–2.6 (–4.1) × (0.7–) 0.8–1.1 (–1.4) μm (Fig. <xref ref-type="fig" rid="F13">13c</xref>).</p><fig id="F13" position="float" orientation="portrait"><object-id xmlns:xlink="http://www.w3.org/1999/xlink" content-type="doi" xlink:type="simple">10.3897/mycokeys.83.70925.figure13</object-id><object-id xmlns:xlink="http://www.w3.org/1999/xlink" content-type="arpha" xlink:type="simple">BE5F0A5A-B6BC-5ADA-BBBC-4651BAF72D86</object-id><label>Figure 13.</label><caption><p>Morphological characters of asexual structures of <italic><tp:taxon-name><tp:taxon-name-part taxon-name-part-type="genus" reg="Sporothrix">Sporothrix</tp:taxon-name-part><tp:taxon-name-part taxon-name-part-type="species" reg="villosa">villosa</tp:taxon-name-part></tp:taxon-name></italic> sp. nov. <bold>a</bold> fourteen-day-old culture on <abbrev xmlns:xlink="http://www.w3.org/1999/xlink" xlink:title="malt extract agar" id="ABBRID0ESTBI" xlink:type="simple">MEA</abbrev><bold>b-e</bold> conidiophores and conidia. – Scale bars: 10 μm.</p></caption><graphic xmlns:xlink="http://www.w3.org/1999/xlink" xlink:href="mycokeys-83-181-g013.jpg" position="float" orientation="portrait" xlink:type="simple" id="oo_598900.jpg"><uri content-type="original_file" xlink:type="simple">https://binary.pensoft.net/fig/598900</uri></graphic></fig></tp:treatment-sec><tp:treatment-sec sec-type="description" id="SECID0E4TBI"><title>Culture characteristics.</title><p>The colonies are white in color on <abbrev xmlns:xlink="http://www.w3.org/1999/xlink" xlink:title="malt extract agar" id="ABBRID0EDUBI" xlink:type="simple">MEA</abbrev>. Mycelia were submerged in the agar. The optimal temperature for growth is 25 °C, reaching 21.1 mm diam in 10 d. Growth is extremely slow at 35°C 3 mm diam in 10 days. No growth was observed at 5 °C.</p></tp:treatment-sec><tp:treatment-sec sec-type="distribution" id="SECID0EHUBI"><title>Distribution.</title><p>Currently known from Weihai City in Shandong Province, China.</p></tp:treatment-sec><tp:treatment-sec sec-type="notes" id="SECID0EMUBI"><title>Note.</title><p><italic><tp:taxon-name><tp:taxon-name-part taxon-name-part-type="genus" reg="Sporothrix">Sporothrix</tp:taxon-name-part><tp:taxon-name-part taxon-name-part-type="species" reg="villosa">villosa</tp:taxon-name-part></tp:taxon-name></italic> is closely related to two fungal isolates recovered from China in <abbrev xmlns:xlink="http://www.w3.org/1999/xlink" xlink:title="calmodulin" id="ABBRID0E4UBI" xlink:type="simple">CAL</abbrev> tree, and another two isolates recovered from the USA in ITS and <abbrev xmlns:xlink="http://www.w3.org/1999/xlink" xlink:title="β-tubulin" id="ABBRID0EBVBI" xlink:type="simple">BT</abbrev> trees, which were previously identified as <italic><tp:taxon-name><tp:taxon-name-part taxon-name-part-type="genus" reg="Sporothrix">S.</tp:taxon-name-part><tp:taxon-name-part taxon-name-part-type="uncertainty-rank">cf.</tp:taxon-name-part><tp:taxon-name-part taxon-name-part-type="species" reg="abietina">abietina</tp:taxon-name-part></tp:taxon-name></italic>. This taxon is phylogenetically distinct from all other species in the <italic><tp:taxon-name><tp:taxon-name-part taxon-name-part-type="genus" reg="Sporothrix">S.</tp:taxon-name-part><tp:taxon-name-part taxon-name-part-type="species" reg="gossypina">gossypina</tp:taxon-name-part></tp:taxon-name></italic> species complex (Figs <xref ref-type="fig" rid="F6">6</xref>–<xref ref-type="fig" rid="F8">8</xref>). <xref ref-type="bibr" rid="B45">Six et al. (2011)</xref> classified all the isolates from China, Canada, the USA, New Zealand, Korea, and South Africa that were close to the ex-type cultures on the <abbrev xmlns:xlink="http://www.w3.org/1999/xlink" xlink:title="β-tubulin" id="ABBRID0EKWBI" xlink:type="simple">BT</abbrev> tree as <italic><tp:taxon-name><tp:taxon-name-part taxon-name-part-type="genus" reg="Sporothrix">S.</tp:taxon-name-part><tp:taxon-name-part taxon-name-part-type="species" reg="abietina">abietina</tp:taxon-name-part></tp:taxon-name></italic>. However, these selected isolates did not form a monophyletic clade. Later, in the phylogenies using <abbrev xmlns:xlink="http://www.w3.org/1999/xlink" xlink:title="β-tubulin" id="ABBRID0EZWBI" xlink:type="simple">BT</abbrev> and <abbrev xmlns:xlink="http://www.w3.org/1999/xlink" xlink:title="calmodulin" id="ABBRID0E4WBI" xlink:type="simple">CAL</abbrev> gene-regions, these isolates of <italic><tp:taxon-name><tp:taxon-name-part taxon-name-part-type="genus" reg="Sporothrix">S.</tp:taxon-name-part><tp:taxon-name-part taxon-name-part-type="species" reg="abietina">abietina</tp:taxon-name-part></tp:taxon-name></italic> did not cluster with the ex-type isolates of <italic><tp:taxon-name><tp:taxon-name-part taxon-name-part-type="genus" reg="Sporothrix">S.</tp:taxon-name-part><tp:taxon-name-part taxon-name-part-type="species" reg="abietina">abietina</tp:taxon-name-part></tp:taxon-name></italic>. Therefore, these isolates were provisionally identified as <italic><tp:taxon-name><tp:taxon-name-part taxon-name-part-type="genus" reg="Sporothrix">S.</tp:taxon-name-part><tp:taxon-name-part taxon-name-part-type="uncertainty-rank">cf.</tp:taxon-name-part><tp:taxon-name-part taxon-name-part-type="species" reg="abietina">abietina</tp:taxon-name-part></tp:taxon-name></italic> (<xref ref-type="bibr" rid="B42">Romón et al. 2014a</xref>; <xref ref-type="bibr" rid="B43">Romón et al. 2014b</xref>). Our phylogenetic analyses indicated that isolates classified as <italic><tp:taxon-name><tp:taxon-name-part taxon-name-part-type="genus" reg="Sporothrix">S.</tp:taxon-name-part><tp:taxon-name-part taxon-name-part-type="species" reg="abietina">abietina</tp:taxon-name-part></tp:taxon-name></italic> (<xref ref-type="bibr" rid="B45">Six et al. 2011</xref>) plausibly included several phylogenetic distinct species. In this study, <italic><tp:taxon-name><tp:taxon-name-part taxon-name-part-type="genus" reg="Sporothrix">Sporothrix</tp:taxon-name-part><tp:taxon-name-part taxon-name-part-type="species" reg="villosa">villosa</tp:taxon-name-part></tp:taxon-name></italic> recovered produced a sporothrix-like asexual morph similar to other species in the complex. Furthermore, the conidia of <italic><tp:taxon-name><tp:taxon-name-part taxon-name-part-type="genus" reg="Sporothrix">S.</tp:taxon-name-part><tp:taxon-name-part taxon-name-part-type="species" reg="villosa">villosa</tp:taxon-name-part></tp:taxon-name></italic> (Fig. <xref ref-type="fig" rid="F13">13c</xref>) are smaller than those of <italic><tp:taxon-name><tp:taxon-name-part taxon-name-part-type="genus" reg="Sporothrix">S.</tp:taxon-name-part><tp:taxon-name-part taxon-name-part-type="species" reg="abietina">abietina</tp:taxon-name-part></tp:taxon-name></italic> (1.2–4.1 × 0.7–1.4 vs. 4–7.5 × 1–2 μm) (<xref ref-type="bibr" rid="B33">Marmolejo and Butin 1990</xref>). Unlike <italic><tp:taxon-name><tp:taxon-name-part taxon-name-part-type="genus" reg="Sporothrix">S.</tp:taxon-name-part><tp:taxon-name-part taxon-name-part-type="species" reg="abietina">abietina</tp:taxon-name-part></tp:taxon-name></italic>, <italic><tp:taxon-name><tp:taxon-name-part taxon-name-part-type="genus" reg="Sporothrix">S.</tp:taxon-name-part><tp:taxon-name-part taxon-name-part-type="species" reg="villosa">villosa</tp:taxon-name-part></tp:taxon-name></italic> can grow slowly at 35 °C.</p></tp:treatment-sec><tp:treatment-sec><!--Section generated to contain objects referenced in tp:taxon-treatment.--><fig id="F6" position="float" orientation="portrait"><object-id xmlns:xlink="http://www.w3.org/1999/xlink" content-type="doi" xlink:type="simple">10.3897/mycokeys.83.70925.figure6</object-id><object-id xmlns:xlink="http://www.w3.org/1999/xlink" content-type="arpha" xlink:type="simple">30C037A8-C617-5CB4-8FEC-7D157BF5B320</object-id><label>Figure 6.</label><caption><p>Maximum likelihood phylogeny of <italic><tp:taxon-name><tp:taxon-name-part taxon-name-part-type="genus" reg="Sporothrix">Sporothrix</tp:taxon-name-part><tp:taxon-name-part taxon-name-part-type="species" reg="gossypina">gossypina</tp:taxon-name-part></tp:taxon-name></italic> species complex using complete ITS region. The isolates recovered in this study are highlighted in color and in bold font. <abbrev xmlns:xlink="http://www.w3.org/1999/xlink" xlink:title="maximum likelihood" id="ABBRID0E1WBG" xlink:type="simple">ML</abbrev> and <abbrev xmlns:xlink="http://www.w3.org/1999/xlink" xlink:title="maximum parsimony" id="ABBRID0E5WBG" xlink:type="simple">MP</abbrev> bootstrap support values ≥ 75 are indicated at the nodes as <abbrev xmlns:xlink="http://www.w3.org/1999/xlink" xlink:title="maximum likelihood" id="ABBRID0ECXBG" xlink:type="simple">ML</abbrev>/<abbrev xmlns:xlink="http://www.w3.org/1999/xlink" xlink:title="maximum parsimony" id="ABBRID0EGXBG" xlink:type="simple">MP</abbrev>. Bold branches indicate posterior probabilities values ≥ 0.9. T indicates ex-type cultures.</p></caption><graphic xmlns:xlink="http://www.w3.org/1999/xlink" xlink:href="mycokeys-83-181-g006.jpg" position="float" orientation="portrait" xlink:type="simple" id="oo_598893.jpg"><uri content-type="original_file" xlink:type="simple">https://binary.pensoft.net/fig/598893</uri></graphic></fig><fig id="F8" position="float" orientation="portrait"><object-id xmlns:xlink="http://www.w3.org/1999/xlink" content-type="doi" xlink:type="simple">10.3897/mycokeys.83.70925.figure8</object-id><object-id xmlns:xlink="http://www.w3.org/1999/xlink" content-type="arpha" xlink:type="simple">C7886353-1505-5384-A2FA-747E8E530798</object-id><label>Figure 8.</label><caption><p>Maximum likelihood phylogeny of <italic><tp:taxon-name><tp:taxon-name-part taxon-name-part-type="genus" reg="Sporothrix">Sporothrix</tp:taxon-name-part><tp:taxon-name-part taxon-name-part-type="species" reg="gossypina">gossypina</tp:taxon-name-part></tp:taxon-name></italic> species complex using partial <abbrev xmlns:xlink="http://www.w3.org/1999/xlink" xlink:title="calmodulin" id="ABBRID0EOZBG" xlink:type="simple">CAL</abbrev> gene region. The isolates recovered in this study are highlighted in color and in bold font. <abbrev xmlns:xlink="http://www.w3.org/1999/xlink" xlink:title="maximum likelihood" id="ABBRID0ESZBG" xlink:type="simple">ML</abbrev> and <abbrev xmlns:xlink="http://www.w3.org/1999/xlink" xlink:title="maximum parsimony" id="ABBRID0EWZBG" xlink:type="simple">MP</abbrev> bootstrap support values ≥ 75 are indicated at the nodes as <abbrev xmlns:xlink="http://www.w3.org/1999/xlink" xlink:title="maximum likelihood" id="ABBRID0E1ZBG" xlink:type="simple">ML</abbrev>/<abbrev xmlns:xlink="http://www.w3.org/1999/xlink" xlink:title="maximum parsimony" id="ABBRID0E5ZBG" xlink:type="simple">MP</abbrev>. Bold branches indicate posterior probabilities values ≥ 0.9. T indicates ex-type cultures.</p></caption><graphic xmlns:xlink="http://www.w3.org/1999/xlink" xlink:href="mycokeys-83-181-g008.jpg" position="float" orientation="portrait" xlink:type="simple" id="oo_598895.jpg"><uri content-type="original_file" xlink:type="simple">https://binary.pensoft.net/fig/598895</uri></graphic></fig></tp:treatment-sec><ref-list><ref id="B45"><mixed-citation xmlns:xlink="http://www.w3.org/1999/xlink" xlink:type="simple"><person-group><name name-style="western"><surname>Six</surname><given-names>D</given-names></name><name name-style="western"><surname>Beer</surname><given-names>ZW</given-names></name><name name-style="western"><surname>Duong</surname><given-names>T</given-names></name><name name-style="western"><surname>Carroll</surname><given-names>A</given-names></name><name name-style="western"><surname>Wingfield</surname><given-names>M</given-names></name></person-group> (<year>2011</year>) <article-title>Fungal associates of the lodgepole pine beetle, <italic><tp:taxon-name><tp:taxon-name-part taxon-name-part-type="genus">Dendroctonus</tp:taxon-name-part><tp:taxon-name-part taxon-name-part-type="species">murrayanae</tp:taxon-name-part></tp:taxon-name></italic>.</article-title><source>Antonie van Leeuwenhoek</source><volume>100</volume>: <fpage>231</fpage>–<lpage>244</lpage>. <ext-link xlink:type="simple" ext-link-type="doi" xlink:href="10.1007/s10482-011-9582-1">https://doi.org/10.1007/s10482-011-9582-1</ext-link></mixed-citation></ref><ref id="B42"><mixed-citation xmlns:xlink="http://www.w3.org/1999/xlink" xlink:type="simple"><person-group><name name-style="western"><surname>Romón</surname><given-names>P</given-names></name><name name-style="western"><surname>De Beer</surname><given-names>ZW</given-names></name><name name-style="western"><surname>Fernández</surname><given-names>M</given-names></name><name name-style="western"><surname>Diez</surname><given-names>J</given-names></name><name name-style="western"><surname>Wingfield</surname><given-names>BD</given-names></name><name name-style="western"><surname>Wingfield</surname><given-names>MJ</given-names></name></person-group> (<year>2014a</year>) <article-title>Ophiostomatoid fungi including two new fungal species associated with pine root-feeding beetles in northern Spain.</article-title><source>Antonie van Leeuwenhoek</source><volume>106</volume>: <fpage>1167</fpage>–<lpage>1184</lpage>. <ext-link xlink:type="simple" ext-link-type="doi" xlink:href="10.1007/s10482-014-0286-1">https://doi.org/10.1007/s10482-014-0286-1</ext-link></mixed-citation></ref><ref id="B43"><mixed-citation xmlns:xlink="http://www.w3.org/1999/xlink" xlink:type="simple"><person-group><name name-style="western"><surname>Romón</surname><given-names>P</given-names></name><name name-style="western"><surname>De Beer</surname><given-names>ZW</given-names></name><name name-style="western"><surname>Zhou</surname><given-names>XD</given-names></name><name name-style="western"><surname>Duong</surname><given-names>TA</given-names></name><name name-style="western"><surname>Wingfield</surname><given-names>BD</given-names></name><name name-style="western"><surname>Wingfield</surname><given-names>MJ</given-names></name></person-group> (<year>2014b</year>) <article-title>Multigene phylogenies of <tp:taxon-name><tp:taxon-name-part taxon-name-part-type="genus">Ophiostomataceae</tp:taxon-name-part></tp:taxon-name> associated with Monterey pine bark beetles in Spain reveal three new fungal species.</article-title><source>Mycologia</source><volume>106</volume>: <fpage>119</fpage>–<lpage>132</lpage>. <ext-link xlink:type="simple" ext-link-type="doi" xlink:href="10.3852/13-073">https://doi.org/10.3852/13-073</ext-link></mixed-citation></ref><ref id="B33"><mixed-citation xmlns:xlink="http://www.w3.org/1999/xlink" xlink:type="simple"><person-group><name name-style="western"><surname>Marmolejo</surname><given-names>J</given-names></name><name name-style="western"><surname>Butin</surname><given-names>H</given-names></name></person-group> (<year>1990</year>) <article-title>New conifer-inhabiting species of <italic><tp:taxon-name><tp:taxon-name-part taxon-name-part-type="genus">Ophiostoma</tp:taxon-name-part></tp:taxon-name></italic> and <italic><tp:taxon-name><tp:taxon-name-part taxon-name-part-type="genus">Ceratocystiopsis</tp:taxon-name-part></tp:taxon-name></italic> (<tp:taxon-name><tp:taxon-name-part taxon-name-part-type="class">Ascomycetes</tp:taxon-name-part></tp:taxon-name>, <tp:taxon-name><tp:taxon-name-part taxon-name-part-type="genus">Microascales</tp:taxon-name-part></tp:taxon-name>) from Mexico.</article-title><source>Sydowia</source><volume>42</volume>: <fpage>193</fpage>–<lpage>199</lpage>.</mixed-citation></ref></ref-list></tp:taxon-treatment>
